# Supplementary material for: Unusual Formation of 1,2,4-Oxadiazine Core in Reaction of Amidoximes with Maleic or Fumaric Esters
Source: Molecules. 2022 Nov 3;27(21):7508. doi: 10.3390/molecules27217508 (PMC9655267; doi:10.3390/molecules27217508)
Supplement: Supplementary file 1 [file molecules-27-07508-s001.zip]

Archive with 1 entries (1 files):
- molecules-1988170-supplementary.pdf
